# Supplementary material for: Mitochondrial-nuclear crosstalk, haplotype and copy number variation distinct in muscle fiber type, mitochondrial respiratory and metabolic enzyme activities
Source: Sci Rep. 2017 Oct 25;7:14024. doi: 10.1038/s41598-017-14491-w (PMC5656670; doi:10.1038/s41598-017-14491-w)
Supplement: Supplementary file 2 — Supplementary Table 1-4 [file 41598_2017_14491_MOESM2_ESM.xls]

## Sheet: Supplementary Table1
Mitochondrial-nuclear crosstalk, haplotype and copy number variation distinct in muscle fiber type, mitochondrial respiratory and metabolic enzyme activities
Xuan Liu, Nares Trakooljul, Frieder Hadlich, Eduard Muráni, Klaus Wimmers and Siriluck Ponsuksili
Supplementary Table 1
Haplotypes across Duroc, DuPi, PiNN and PiPP pig breeds
Position1	109	120	124	131	137	145	153	158	181	214	276	279	294	306	323	390	501	560	575	No. of animals	Duroc	DuPi	PiNN	PiPP	Statistical analysis
Haplotype 1	T	A	A	G	C	C	C	A	T	T	T	C	A	C	T	C	A	T	A	5	0	5	0	0	included
Haplotype 2	.	.	.	.	.	.	.	.	.	.	.	.	.	.	.	.	.	C	.	1	0	1	0	0	excluded
Haplotype 3	.	T	T	.	.	.	.	.	.	.	.	.	.	.	C	.	.	.	.	2	0	2	0	0	excluded
Haplotype 4	.	.	T	.	.	.	.	.	.	.	.	.	.	.	C	.	.	.	.	16	10	6	0	0	included
Haplotype 5	.	.	T	.	.	.	.	.	C	A	C	.	.	.	C	.	.	.	.	2	0	0	2	0	excluded
Haplotype 6	.	.	T	.	.	T	.	.	.	.	.	.	.	.	C	.	.	.	.	6	5	1	0	0	included
Haplotype 7	C	.	.	A	_	T	T	G	C	.	.	T	G	T	.	T	G	.	G	3	0	0	3	0	included
Haplotype 8	C	.	.	A	_	T	T	G	C	.	.	T	G	T	.	T	.	.	G	18	0	0	4	14	included
1The position of nucleotide in mitochondrial genome

## Sheet: Supplementary Table 2
Mitochondrial-nuclear crosstalk, haplotype and copy number variation distinct in muscle fiber type, mitochondrial respiratory and metabolic enzyme activities
Xuan Liu, Nares Trakooljul, Frieder Hadlich, Eduard Muráni, Klaus Wimmers and Siriluck Ponsuksili
Supplementary Table 2
Phenotype , mtDNA copy number and mRNA expression of OXPHOS genes in longissmus muscles of Duroc, DuPi, PiNN and PiPP pig breeds at 0 and 30min postmortem
Phenotype / mRNA	By breed (N=58)	By gender (N=58)	By time (N=58)	Duroc			DuPi			PiNN			PiPP			0min			30min
	p-value	p-value	p-value	Lsmean	SE	N	Lsmean	SE	N	Lsmean	SE	N	Lsmean	SE	N	Lsmean	SE	N	Lsmean	SE	N
STO	0.0069	0.9989	N/A	13.9982	1.4134	15	8.3739	1.1588	16	9.995	1.1662	12	6.6177	1.4134	15	N/A	N/A	N/A	N/A	N/A	N/A
FTO	0.011	0.6755	N/A	9.2538	1.2676	15	12.7895	1.0393	16	15.0813	1.0459	12	11.846	1.2676	15	N/A	N/A	N/A	N/A	N/A	N/A
FTG	0.0244	0.8071	N/A	76.685	1.4391	15	78.7386	1.1798	16	74.9182	1.1874	12	80.7657	1.4391	15	N/A	N/A	N/A	N/A	N/A	N/A
GP	0.8457	0.1607	0.0002	14.2635	2.3982	15	13.5531	2.3814	16	15.2166	2.6092	12	14.518	2.3789	15	23.0733	4.2817	58	5.7023	0.6244	58
PFK	0.0025	0.2759	0.0002	594.97	71.3443	15	610.82	71.0332	16	949.3	88.7239	12	512.52	70.6806	15	474.7	51.2751	58	859.11	70.6704	58
LDH	0.11	0.6186	<.0001	13.2339	0.7095	15	11.4507	0.7042	16	13.2677	0.8559	12	13.7819	0.703	15	10.8739	0.4844	58	14.9932	0.6304	58
CS	0.0287	0.2724	0.0182	46.5509	2.5913	15	36.9736	2.505	16	38.2702	3.0963	12	37.4922	2.5663	15	42.4327	2.2233	58	37.2108	1.3337	58
Complex I	<.0001	0.8469	<.0001	12.4868	0.718	15	9.4464	0.7085	16	10.0978	0.8312	12	8.1053	0.7116	15	13.8106	0.9588	58	6.2576	0.3565	58
Complex II	0.4396	0.0865	<.0001	1.898	0.1417	15	1.8055	0.1407	16	2.1538	0.1705	12	1.8717	0.1428	15	2.3889	0.1493	58	1.4755	0.1036	58
Complex IV	0.023	0.3266	0.8279	10.5322	0.5006	15	8.8725	0.4887	16	10.8864	0.5944	12	9.4997	0.4957	15	10.0083	0.5135	58	9.8871	0.2655	58
pH	<.0001	0.1983	<.0001	6.2738	0.06884	15	6.4463	0.06579	16	6.4818	0.08332	12	5.9539	0.06817	15	6.492	0.04114	58	6.0859	0.03934	58
mtDNA copy number	0.0218	0.2156	0.0107	434.89	14.7528	15	404.97	13.9982	16	409.49	17.661	12	368.46	14.4949	15	420.23	10.9974	58	388.67	8.4868	58
ND1	<.0001	0.9365	0.7681	11.1664	0.475	15	11.6376	0.4809	16	9.189	0.6128	12	8.2142	0.4704	15	9.9782	0.3155	58	10.1255	0.4013	58
ND2	0.0002	0.5071	0.4326	8.6464	0.5861	15	8.9505	0.5966	16	4.7644	0.7626	12	6.7454	0.5832	15	7.5279	0.4158	58	7.0254	0.4844	58
ND4	0.5042	0.8534	0.6797	13.0863	0.6905	15	13.8077	0.7035	16	14.5138	0.895	12	13.0499	0.6868	15	13.7801	0.4354	58	13.4487	0.6692	58
ND6	0.0028	0.4014	0.4617	7.7504	0.516	15	7.0937	0.518	16	5.8291	0.6566	12	5.1326	0.5074	15	6.6409	0.3162	58	6.262	0.4429	58
CYB	0.0868	0.3728	0.2129	0.008801	0.000538	15	0.008468	0.000553	16	0.007096	0.00071	12	0.007189	0.000539	15	0.007485	0.00039	58	0.008292	0.000481	58
COX1	0.0923	0.3283	0.3055	21.3921	0.9188	15	22.3708	0.9328	16	21.8143	1.1866	12	19.239	0.9114	15	20.6771	0.5803	58	21.731	0.8542	58
ATP6	0.0005	0.6947	0.5072	18.3171	0.9011	15	19.7182	0.9233	16	16.6259	1.184	12	14.1155	0.9012	15	17.5391	0.6584	58	16.8493	0.77	58
NDUFA3	0.4424	0.1482	0.367	0.02283	0.002163	15	0.02154	0.002194	16	0.02582	0.0028	12	0.02016	0.002147	15	0.02156	0.001511	58	0.02363	0.001758	58
NDUFA11	0.0117	0.9258	0.5494	0.2648	0.0134	15	0.2674	0.01316	16	0.2888	0.01651	12	0.2211	0.01302	15	0.2573	0.009364	58	0.2637	0.00835	58
NDUFA13	0.0623	0.9692	0.8577	0.3319	0.01764	15	0.3434	0.01717	16	0.3676	0.02142	12	0.2953	0.01704	15	0.3334	0.01202	58	0.3357	0.01044	58
NDUFB8	0.0018	0.9387	<.0001	0.4914	0.02532	15	0.535	0.02437	16	0.5362	0.02979	12	0.4112	0.02438	15	0.6386	0.01998	58	0.3482	0.01276	58
NDUFS8	0.0223	0.5425	0.3255	0.319	0.01741	15	0.3259	0.01729	16	0.3394	0.02177	12	0.2629	0.01706	15	0.3195	0.01289	58	0.3041	0.01125	58
NDUFV1	0.0151	0.8422	0.1054	0.18	0.01031	15	0.1865	0.01009	16	0.2047	0.01262	12	0.1529	0.009995	15	0.1745	0.007139	58	0.1876	0.00628	58
COX7A2	0.9147	0.0691	<.0001	0.1091	0.007384	15	0.113	0.007191	16	0.106	0.008813	12	0.1073	0.007172	15	0.1321	0.006366	58	0.08561	0.003824	58
ATP5G1	0.0294	0.2643	0.0711	0.5838	0.03789	15	0.5609	0.03653	16	0.5869	0.04541	12	0.4431	0.03636	15	0.5212	0.02469	58	0.5662	0.02164	58
ATP5L	0.0219	0.7927	0.0158	0.03012	0.00351	15	0.03471	0.003494	16	0.04107	0.004414	12	0.02392	0.003442	15	0.03639	0.002515	58	0.02852	0.002369	58
1Histological analysis of muscle fiber percentage was only performed once after slaughter

## Sheet: supplementary Table 3
Mitochondrial-nuclear crosstalk, haplotype and copy number variation distinct in muscle fiber type, mitochondrial respiratory and metabolic enzyme activities
Xuan Liu, Nares Trakooljul, Frieder Hadlich, Eduard Muráni, Klaus Wimmers and Siriluck Ponsuksili
Supplementary Table 3
Phenotype, mtDNA copy number and mRNA expression of OXPHOS genes in longissmus muscles of different haplotypes
Phenotype / mRNA	By haplotype (N=48)	By gender (N=48)	Haplotype 1			Haplotype 4			Haplotype 6			Haplotype 7			Haplotype 8
	p-value	p-value	Lsmean	SE	N	Lsmean	SE	N	Lsmean	SE	N	Lsmean	SE	N	Lsmean	SE	N
STO	0.3157	0.2196	8.2176	2.0591	5	12.6859	1.5037	16	12.2139	2.912	6	9.446	2.5218	3	9.0309	1.2468	18
FTO	0.0114	0.9549	13.7986	1.5627	5	10.8265	1.1413	16	9.5663	2.2101	6	19.2258	1.914	3	11.6042	0.9463	18
FTG	0.1369	0.215	77.738	2.0194	5	76.4558	1.4748	16	78.2215	2.8559	6	71.3282	2.4733	3	78.9018	1.2228	18
GP	0.6635	0.5893	7.5647	1.8159	5	5.3908	1.1596	16	4.8703	1.9807	6	8.5249	2.4362	3	6.2185	1.0014	18
PFK	0.7313	0.4786	473.18	152.72	5	627.92	90.232	16	556.51	144.88	6	820.26	204.89	3	604.95	80.3892	18
LDH	0.4714	0.6253	10.4954	1.3342	5	12.0452	0.7883	16	11.9428	1.2657	6	11.6042	1.79	3	13.1305	0.689	18
CS	0.1917	0.7548	34.1633	4.5104	5	43.096	2.6649	16	34.5075	4.279	6	33.576	6.0514	3	35.7337	2.3292	18
Complex I	0.0025	0.1855	6.0295	1.0222	5	8.876	0.604	16	8.9769	0.9697	6	7.7629	1.3714	3	5.7611	0.5279	18
Complex II	0.2518	0.0592	2.1663	0.2355	5	1.5875	0.1391	16	1.6415	0.2234	6	2.0234	0.316	3	1.8057	0.1238	18
Complex IV	0.4603	0.4051	9.213	0.8693	5	9.6275	0.5136	16	10.4446	0.8247	6	11.6232	1.1662	3	9.6764	0.4489	18
pH	0.0535	0.5997	6.3357	0.1393	5	6.2379	0.08231	16	6.3008	0.1322	6	6.4688	0.1869	3	6.0143	0.07194	18
mtDNA copy number	0.0244	0.4025	438.38	23.8299	5	434.53	14.1507	16	399.92	22.6071	6	428.18	31.9712	3	375.39	12.3057	18
ND1	<.0001	0.471	12.7414	0.7381	5	11.0705	0.4078	16	11.8519	0.7723	6	7.4931	1.0458	3	8.2478	0.3637	18
ND2	<.0001	0.3808	11.0179	0.7942	5	8.9986	0.4397	16	8.35	0.8239	6	0.6823	1.1543	3	6.5098	0.3944	18
ND4	0.2067	0.9082	16.0034	1.1133	5	13.091	0.6103	16	13.6246	1.1486	6	14.8849	1.6467	3	13.3139	0.5467	18
ND6	0.0027	0.5368	8.9799	0.9137	5	7.4839	0.5102	16	7.3482	0.9751	6	5.5976	1.2286	3	5.2437	0.4522	18
CYB	0.0125	0.7592	0.00996	0.00091	5	0.00896	0.00049	16	0.00905	0.00093	6	0.00666	0.00143	3	0.00705	0.00044	18
COX1	0.026	0.1542	25.2712	1.6058	5	21.0345	0.8892	16	23.1836	1.6852	6	19.1514	2.2556	3	19.5889	0.7925	18
ATP6	<.0001	0.7857	23.9381	1.5246	5	18.3995	0.8308	16	18.3955	1.5682	6	15.3322	2.279	3	14.6375	0.7434	18
NDUFA3	0.3071	0.4574	0.01829	0.00387	5	0.02381	0.00216	16	0.01546	0.00413	6	0.02673	0.00518	3	0.02239	0.00191	18
NDUFA11	0.0203	0.3996	0.3062	0.02287	5	0.2599	0.01173	16	0.2743	0.02312	6	0.2893	0.03642	3	0.2282	0.01031	18
NDUFA13	0.0239	0.5167	0.4049	0.03016	5	0.3182	0.01557	16	0.3597	0.03084	6	0.3783	0.04606	3	0.3012	0.01364	18
NDUFB8	<.0001	0.446	0.5804	0.04003	5	0.3448	0.01913	16	0.4158	0.03713	6	0.5315	0.1518	3	0.3131	0.01699	18
NDUFS8	0.5391	0.7193	0.3373	0.03674	5	0.3213	0.01977	16	0.3033	0.03876	6	0.3284	0.05088	3	0.2838	0.01736	18
NDUFV1	0.2087	0.1144	0.2154	0.01986	5	0.1775	0.01041	16	0.1968	0.02058	6	0.1945	0.029	3	0.1667	0.00912	18
COX7A2	0.0697	0.2134	0.1246	0.01362	5	0.08845	0.00655	16	0.07814	0.01291	6	0.104	0.0341	3	0.08075	0.00576	18
ATP5G1	0.0217	0.3683	0.6243	0.05817	5	0.5662	0.02976	16	0.6332	0.05904	6	0.5811	0.09132	3	0.4676	0.02606	18
ATP5L	0.0355	0.0919	0.04153	0.00574	5	0.03275	0.00299	16	0.02706	0.00581	6	0.05071	0.00911	3	0.02659	0.00265	18
1Haplotype 2, 3 and 5 which contained less than 3 animals were excluded in statistical analysis

## Sheet: supplementary Table 4
Mitochondrial-nuclear crosstalk, haplotype and copy number variation distinct in muscle fiber type, mitochondrial respiratory and metabolic enzyme activities
Xuan Liu, Nares Trakooljul, Frieder Hadlich, Eduard Muráni, Klaus Wimmers and Siriluck Ponsuksili
Supplementary Table 4 The primer sequences
	Encoded enzyme	Gene Symbol	Gene description	Primer	Sequence 5´-3´
Mitochondrial encoded	Complex I	ND1	NADH dehydrogenase subunit 1	Forward	GGCACATCCTCAATCTCCATG
				Reverse	GAGGGTAGGGTATTGGTAGTGG
		ND2	NADH dehydrogenase subunit 2	Forward	AGCCATCATCATCAACCTCCT
				Reverse	GCCTTGGGTTACTTCTGGGA
		ND4	NADH dehydrogenase subunit 4	Forward	ATTGCCCACGGACTAACATC
				Reverse	GGCTAGGTTTGTGAGGCTTG
		ND6	NADH dehydrogenase subunit 6	Forward	CCAATAAGCAATGATCAACCAGT
				Reverse	AATGGGCTTGGGGATTGAGT
	Complex III	CYB	cytochrome b	Forward	CAACTACACCCCAGCAAACC
				Reverse	GTTCTACGGGTTGTCCTCCA
	Complex IV	COX1	cytochrome c oxidase subunit I	Forward	TCTCCGGGTACACACTCAAC
				Reverse	TGCGTCAGGATAATCGGAGT
	ATP synthase	ATP6	ATP synthase F0 subunit 6	Forward	CCGTATTCACAGGATTCCGC
				Reverse	CCCTGCTGTAATGTTGGCTG
Nuclear encoded	Complex I	NDUFA3	NADH dehydrogenase (ubiquinone) 1 alpha subcomplex, 3	Forward	CCACACCCTACAACTACCCA
				Reverse	GAGGTGCTCACAGGTTCTTC
		NDUFA11	NADH dehydrogenase (ubiquinone) 1 alpha subcomplex, 11	Forward	CAAGGACAGGACGGTACACA
				Reverse	CGCAGCCTCCAATGAAGTAG
		NDUFA13	NADH dehydrogenase (ubiquinone) 1 alpha subcomplex, 13	Forward	ACTTGGAGGAGGAGGCAATC
				Reverse	TAGGTGGCGCTGAGAATCTC
		NDUFB8	NADH dehydrogenase (ubiquinone) 1 beta subcomplex, 8	Forward	AGCAAGAGAGGGATCCATGG
				Reverse	TCCAAGAAACAGGAGTCGGG
		NDUFS8	NADH dehydrogenase (ubiquinone) Fe-S protein 8	Forward	TCGACATGACCAAGTGCATC
				Reverse	TGTTGTACAGCAGCTCTTCG
		NDUFV1	NADH dehydrogenase (ubiquinone) flavoprotein 1	Forward	CCGCCTCATCGAGTTCTACA
				Reverse	GTGGCCTTCTATCTGCTTGC
	Complex IV	COX7A2	cytochrome c oxidase subunit VIIa polypeptide 2	Forward	TGCATCTGAAGGGAGGGATC
				Reverse	CTAACTGAGTGCTGGGAGGA
	ATP synthase	ATP5G1	ATP synthase, H+ transporting, mitochondrial Fo complex, subunit C1	Forward	GGAACAGTGTTTGGCAGCAT
				Reverse	GAGGATAAGGAAGGCGACCA
		ATP5L	ATP synthase, H+ transporting, mitochondrial Fo complex, subunit G	Forward	ATAACTCTCTTGCAGCCCGT
				Reverse	CCTGCTGGTGAATTTGGGAT
		PGC-1a	PPARG coactivator 1 alpha	Forward	AGAGTATGAGAAGCGGGAGTC
				Reverse	CTCAGTTCTGTCCGTGTTGTG
Reference gene		ACTB	actin, beta	Forward	GAGAAGCTCTGCTACGTCGC
				Reverse	CCTGATGTCCACGTCGCACT
		RPL32	ribosomal protein L32	Forward	AGCCCAAGATCGTCAAAAAG
				Reverse	TGTTGCTCCCATAACCAATG
		RPS11	ribosomal protein S11	Forward	GAAACTGGCAAGGAGAAG
				Reverse	TTCGGATGTAGTGGAGGTAG
		GCG	glucagon	Forward	ACAGTACCCATCACAGCCAA
				Reverse	TCGGGTGGCAAGATTATCGA
Sequencing		D-loop		Forward	CTCCGCCATCAGCACCCAAAG
				Reverse	GCACCTTGTTTGGATTRTCG
